# Supplementary material for: Association between maternal smoking history and congenital anomalies in children: Results from the Japan Environment and Children's Study
Source: Congenit Anom (Kyoto). 2021 Jun 8;61(5):159–68. doi: 10.1111/cga.12430 (PMC8453515; doi:10.1111/cga.12430)
Supplement: Supplementary file 2 — TABLE S1: Association between maternal smoking during conception and congenital anomaly group [file CGA-61-159-s004.xlsx]

## Sheet: Sup Table 1
	Supporting Information Table 1; Association between maternal smoking during conception and congenital anomaly group
		Smoking during conception				Crude							Adjusted
		Status	n	%		OR		95% CI					OR		95% CI
	Nervous system (Q00-07)	No	143	0.19		Reference
		Yes	30	0.18		0.93	(	0.63	,	1.38	)		0.9	(	0.535	,	1.51	)
	Eyes, ears, face, and neck (Q10-18)	No	51	1.14		Reference
		Yes	12	1.2		1.044	(	0.556	,	1.958	)		1.17	(	1.4	,	3.9	)
	Cardiovascular system (Q20-28)	No	855	1.14		Reference
		Yes	203	1.2		1.053	(	0.903	,	1.228	)		1.071	(	0.89	,	1.29	)
	Oral clefts (Q35-37)	No	186	0.25		Reference
		Yes	43	0.25		1.03	(	0.735	,	1.429	)		1.1	(	0.74	,	1.66	)
	Digestive system (Q38-45)	No	86	0.12		Reference
		Yes	5	0.03		0.258	(	0.104517	,	0.635	)		0.293	(	0.1	,	0.69	)
	Genital organs (Q50-56)‡	No	269	0.7		Reference
		Yes	59	0.69		0.975656	(	0.735386	,	1.29443	)		0.91	(	0.64	,	1.29	)
	Musculoskeletal system (Q65-79)	No	271	0.36		Reference
		Yes	61	0.36		1	(	0.755493	,	1.31803	)		0.98	(	0.69	,	1.38	)
	Trisomy (Q90)	No	150	0.2		Reference
		Yes	32	0.19		0.95	(	0.65	,	1.39	)		1.08	(	0.67	,	1.75	)
	Any congenital anomalies	No	1789	2.39		Reference
		Yes	410	1.43		1.02	(	0.91	,	1.132	)		1	(	0.87	,	1.14	)
	†Adjusted aternal age at delivery, body mass index, diabetes mellitus, marital status, education, annual household income, in vitro fertilization or artificial insemination, alcohol intake, frequency of tobacco smoke exposure, folic acid intake, antihypertensive intake, anti-convulsant intake, and retinoic acid intake
	‡ Only male children were analyzed (n=46,893)
																					.
