# Supplementary material for: Association between maternal smoking history and congenital anomalies in children: Results from the Japan Environment and Children's Study
Source: Congenit Anom (Kyoto). 2021 Jun 8;61(5):159–68. doi: 10.1111/cga.12430 (PMC8453515; doi:10.1111/cga.12430)
Supplement: Supplementary file 3 — TABLE S2: Association between maternal smoking during conception and frequent congenital anomalies in this study [file CGA-61-159-s003.xlsx]

## Sheet: Sup Table 2
	Supporting Information Table 2; Association between maternal smoking during conception and frequent congenital anomalies in this study
		Smoking during conception				Crude							Adjusted
		Status	n	%		OR		95% CI					OR		95% CI
	Hydrocephaly	No	63	0.08		Reference
		Yes	18	0.11		1.27	(	0.75	2.14	1.38	)		1.34	(	0.68	,	2.64	)
	Cleft palate	No	45	0.06		Reference
		Yes	6	0.04		0.59	(	0.25	,	1.39	)		0.82	(	0.31	,	2.16	)
	Cleft lip	No	58	0.08		Reference
		Yes	16	0.09		1.22	(	0.7	,	2.13	)		1.35	(	0.67	,	2.72	)
	Cleft lip and palate	No	91	0.12		Reference
		Yes	25	0.15		1.22	(	0.78	,	1.9	)		1.15	(	0.66	,	2	)
	Cryptorchidism‡	No	229	0.6		Reference
		Yes	50	0.58		0.97	(	0.72	,	1.32	)		0.89	(	0.61	,	1.3	)
	Hypospadias‡	No	48	0.13		Reference
		Yes	10	0.12		0.93	(	0.47	,	1.83	)		0.94	(	0.4	,	2.23	)
	Polydactyly of fingers	No	84	0.11		Reference
		Yes	21	0.12		1.11	(	0.69	,	1.79	)		1.02	(	0.57	,	1.83	)
	Polydactyly of toes	No	67	0.09		Reference
		Yes	16	0.09		1.06	(	0.61	,	1.83	)		0.98	(	0.49	,	1.95	)
	Syndactyly of toes	No	75	0.1		Reference
		Yes	15	0.09		0.89	(	0.51	,	1.54	)		0.84	(	0.41	,	1.7	)
	Down syndrome	No	115	0.15		Reference
		Yes	24	0.14		0.93	(	0.6	,	1.44	)		1.09	(	0.63	,	1.89	)
	†Adjusted aternal age at delivery, body mass index, diabetes mellitus, marital status, education, annual household income, in vitro fertilization or artificial insemination, alcohol intake, frequency of tobacco smoke exposure, folic acid intake, antihypertensive intake, anti-convulsant intake, and retinoic acid intake
	‡ Only male children were analyzed (n=46,893)
																					.
