# Supplementary material for: Association between maternal smoking history and congenital anomalies in children: Results from the Japan Environment and Children's Study
Source: Congenit Anom (Kyoto). 2021 Jun 8;61(5):159–68. doi: 10.1111/cga.12430 (PMC8453515; doi:10.1111/cga.12430)
Supplement: Supplementary file 4 — TABLE S3: Other smoking statuses according to maternal smoking history [file CGA-61-159-s001.xlsx]

## Sheet: Sup Table 2
	Supporting Information Table 3; Other smoking statuses according to maternal smoking history
				Never smoked					Quit before pregnancy					Quit after pregnancy					Still smoking
				n	(	%	)		n	(	%	)		n	（	%	)		n	（	%	)
	Partner's smoking status
		Never smoked		19080	(	36.34	)		4213	(	20.04	)		1034	（	8.59	)		225	（	5.34	)
		Quit before pregnancy		13482	(	25.68	)		6271	(	29.83	)		903	（	7.5	)		245	（	5.82	)
		Quit after pregnancy		917	(	1.75	)		490	（	2.33	)		833	（	6.92	)		37	（	0.88	)
		Full smoking		19026	(	36.24	)		10050	（	47.8	)		9268	（	76.99	)		3704	（	87.96	)
	Number of smokers in your family			0.55345	(	0.88237	)		0.69958	（	0.91917	)		1.12626	（	0.99727	)		1.56814	（	1.11914	)
	Number of smokers at home			0.17065	(	0.559483	)		0.23324	（	0.541968	)		0.5172	（	0.995543	)		1.05807	（	0.850774	)
	Years of continuous smoking			-	(	-	)		7.39555	（	4.61406	)		10.4814	（	5.06022	)		12.2261	（	5.28555	)
	Number of cigarettes smoked per day on average			-	(	-	)		10.4183	（	7.04063	)		11.9675	（	6.52108	)		9.33402	（	5.89871	)
	Packs per year			-	(	-	)		4.46634	（	4.63849	)		6.38476	（	5.15267	)		5.89277	（	5.01618	)
